# Supplementary material for: Gold Nanoparticles Bioproduced in Cyanobacteria in the Initial Phase Opened an Avenue for the Discovery of Corresponding Cerium Nanoparticles
Source: Microorganisms. 2024 Feb 4;12(2):330. doi: 10.3390/microorganisms12020330 (PMC10892827; doi:10.3390/microorganisms12020330)
Supplement: Supplementary file 1 [file microorganisms-12-00330-s001.zip]

Archive with 1 entries (1 files):
- microorganisms-2858835-supplementary.pdf
